# Supplementary material for: 'Nasal mask’ in comparison with ‘nasal prongs’ or ‘rotation of nasal mask with nasal prongs’ reduce the incidence of nasal injury in preterm neonates supported on nasal continuous positive airway pressure (nCPAP): A randomized controlled trial
Source: PLoS One. 2019 Jan 31;14(1):e0211476. doi: 10.1371/journal.pone.0211476 (PMC6355017; doi:10.1371/journal.pone.0211476)
Supplement: S3 File — (XLSX) [file pone.0211476.s003.xlsx]

## Sheet: Sheet1
s.no	sex	GESTATION	birth weight	length	head circumferece	centile	apgar 5 min	mode of delivery	maternal age	doppler compromise	Antinatal steroids	PPROM	mgso4 for neuroprotection	PIH	RDS	TTNB	AGE AT RANDOMIZATION (MINUTES)	SURFACTANT	AGE AT SURFACTANT(minutes)	NO. OF SURFACTANT DOSES	FIO2 AT START	MAX FIO2	PEEP AT START	MAX PEEP	INTERFACE	CPAP in hours	OXYGEN in days	MAX NASAL INJURY SCORE	NASAL INJURY	erythema	dilation of naries	columella indentation/excoration	notching on bridge of nose	altered shape of nose	indentation/excoration/bleeding any part	CPAP FAILURE	MV	MV in days	PULM AIR LEAK	PNEUMONIA	HSPDA	SEPSIS	inotropes	NEC >= 2	BPD 36 weeks	cystic pvl	IVH >= 3	ROP REQUIRING LASER	OUTCOME
1	FEMALE	29	0.96	36.5	25.5	0	8	1	34	0	0	0	1	0	1	0	60	1	180	1	30	30	5	5	2	20	3	0	0	0	0	0	0	0	0	0	0	0	0	0	0	0	1	0	0	0	0	0	0
2	FEMALE	30	1.04	36	26.5	0	7	0	30	0	0	0	0	0	1	0	30	1	30	1	40	40	5	5	1	48	14	0	0	0	0	0	0	0	0	0	0	0	0	0	0	0	0	0	0	0	0	0	0
3	MALE	30	1.08	35	26	0	8	1	32	0	0	1	0	0	1	0	20	1	45	1	30	30	5	5	1	36	6	0	0	0	0	0	0	0	0	0	0	0	0	0	1	0	0	0	0	0	0	0	0
4	FEMALE	28	0.88	33.5	25	0	7	1	31	0	1	0	0	1	1	0	20	1	60	2	30	30	5	5	2	100	11	3	1	1	0	0	0	0	0	0	0	0	0	0	0	0	0	0	0	0	0	0	0
5	FEMALE	26	0.86	37.5	25	0	7	0	27	0	0	0	0	0	1	0	15	1	30	2	30	45	5	6	2	30	55	1	1	1	0	0	0	0	0	1	1	8	0	0	1	1	1	0	1	0	0	0	0
6	MALE	26	0.86	32	25	0	7	0	27	0	0	0	0	0	1	0	20	1	30	1	30	45	5	6	0	36	117	5	2	1	1	1	0	0	0	1	1	17	0	1	1	1	1	0	1	0	0	1	0
7	FEMALE	26	0.82	35	24	0	8	0	36	0	0	1	1	0	1	0	20	1	30	1	35	35	5	5	1	72	7	1	1	1	0	0	0	0	0	0	0	0	0	0	0	0	0	0	0	0	0	0	0
8	MALE	28	0.76	30.5	25	1	8	1	30	1	1	0	0	1	1	0	15	1	45	2	30	30	5	5	0	168	18	6	2	1	1	0	0	1	1	0	0	0	0	1	0	0	0	0	0	0	0	0	0
9	MALE	30	1.3	39.5	27	0	7	1	23	0	0	0	1	0	0	1	20	0		0	30	30	5	5	1	12	4	0	0	0	0	0	0	0	0	0	0	0	0	0	0	0	0	0	0	0	0	0	0
10	MALE	30	1.54	42	29	0	7	1	32	1	0	0	0	0	1	0	20	0		0	40	40	5	5	1	48	6	2	1	1	0	0	0	0	0	0	0	0	0	0	1	0	1	0	0	0	0	0	0
11	MALE	30	0.91	35	25	1	7	1	32	1	0	0	0	0	0	1	15	0		0	40	40	5	5	2	22	3	0	0	0	0	0	0	0	0	0	0	0	0	0	0	0	0	0	0	0	0	0	0
12	FEMALE	30	1.2	39	26.5	0	8	1	28	0	0	0	0	1	1	0	15	1	30	1	30	30	5	5	1	24	3	0	0	0	0	0	0	0	0	0	0	0	0	0	1	0	1	0	0	0	0	0	0
13	MALE	30	0.83	35.5	25.5	1	7	1	35	1	1	0	0	1	1	0	20	1	60	1	35	35	5	5	0	12	20	2	1	1	0	0	0	0	0	0	0	0	0	0	0	1	1	0	0	0	0	0	0
14	MALE	29	1.45	39	29	0	7	1	31	0	0	1	0	0	1	0	30	1	45	1	30	40	5	6	1	20	14	2	1	1	0	0	0	0	0	1	1	10	0	1	0	1	1	0	0	0	0	0	1
15	FEMALE	26	0.86	31	24.5	0	7	1	31	0	0	0	0	1	1	0	20	1	45	1	40	50	6	6	1	46	49	0	0	0	0	0	0	0	0	1	1	8	0	0	1	1	1	0	0	0	0	0	0
16	MALE	30	0.92	38	26.5	1	7	1	31	1	1	1	1	0	0	1	15	0		0	30	30	5	5	0	6	1	0	0	0	0	0	0	0	0	0	0	0	0	0	0	0	0	0	0	0	0	0	0
17	FEMALE	29	1.02	34	26	0	8	1	27	0	0	0	0	0	1	0	20	0		0	30	30	5	5	2	21	11	0	0	0	0	0	0	0	0	0	2	3	0	0	0	1	1	0	0	1	0	0	0
18	FEMALE	27	0.92	35	25	0	7	0	31	0	0	1	0	0	1	0	15	1	30	1	40	40	5	5	0	15	35	2	1	1	0	0	0	0	0	0	0	0	0	0	0	0	0	0	0	0	0	0	0
19	MALE	28	1.1	36	26	0	8	1	30	0	0	1	0	0	0	1	20	0		0	30	30	5	5	1	10	6	0	0	0	0	0	0	0	0	0	1	3	0	0	0	0	1	0	0	0	0	0	0
20	MALE	28	1.1	36	26.5	0	8	1	30	0	0	1	0	0	0	1	20	0		0	40	40	5	5	1	10	7	0	0	0	0	0	0	0	0	0	1	3	0	0	0	0	1	0	0	0	0	0	0
21	FEMALE	29	1.14	39	25.5	0	7	1	26	0	0	0	1	0	0	1	20	0		0	50	50	5	5	1	6	36	1	1	1	0	0	0	0	0	0	0	0	0	1	0	0	0	0	0	0	0	0	0
22	FEMALE	29	1.3	37	28	0	7	1	31	0	0	0	1	0	0	1	15	0		0	30	30	5	5	1	9	2	0	0	0	0	0	0	0	0	0	0	0	0	0	0	0	0	0	0	0	0	0	0
23	MALE	27	0.98	35	25	0	7	1	32	0	0	0	0	1	1	0	20	1	60	2	35	40	5	6	2	64	54	4	1	1	0	0	0	0	0	1	1	30	0	1	1	1	1	1	0	0	0	0	1
24	FEMALE	29	1.2	38	28.5	0	8	1	26	0	0	0	0	1	1	0	15	1	60	1	30	40	5	5	1	36	20	1	1	1	0	0	0	0	0	1	1	3	0	1	1	0	1	0	0	0	0	0	0
25	MALE	29	0.94	36	26	0	8	1	28	0	0	1	1	1	1	0	15	1	30	1	30	30	5	5	2	22	23	0	0	0	0	0	0	0	0	0	0	0	0	0	0	0	1	0	0	0	0	0	0
26	FEMALE	29	0.99	36.5	25	0	7	1	28	0	0	0	0	0	1	0	15	1	60	1	60	60	5	5	0	36	3	5	2	0	1	1	0	1	0	0	0	0	0	0	1	0	1	0	0	0	0	0	0
27	FEMALE	30	1.25	39	28	0	7	0	32	0	1	0	1	0	1	0	20	1	60	1	30	30	5	5	2	36	3	2	1	1	0	0	0	0	0	0	0	0	0	0	0	0	0	0	0	0	0	0	0
28	FEMALE	28	0.87	34	25	0	8	1	28	0	1	0	0	1	1	0	15	1	30	2	50	60	5	6	2	26	4	0	0	0	0	0	0	0	0	1	1	3	0	0	1	0	1	0	0	0	0	0	0
29	FEMALE	30	1.42	42	27	0	7	1	27	0	0	1	1	0	1	0	20	1	120	1	40	40	5	5	0	12	11	0	0	0	0	0	0	0	0	1	1	3	0	0	1	0	1	0	0	0	0	0	0
30	FEMALE	30	1.53	40	28	0	8	1	27	0	0	0	0	0	0	1	20	0		0	30	30	5	5	0	10	5	2	1	1	0	0	0	0	0	0	0	0	0	0	1	0	1	0	0	0	0	0	0
31	FEMALE	29	1.5	40	30	0	7	1	30	0	1	0	1	0	1	0	20	1	90	1	30	40	6	6	0	11	4	5	2	0	0	1	0	0	1	1	1	1	0	0	1	0	1	0	0	0	0	0	0
32	FEMALE	30	1	35	24.5	1	7	1	21	0	0	0	0	0	0	1	20	0		0	30	30	5	5	0	24	5	2	1	1	0	0	0	0	0	0	0	0	0	0	0	0	0	0	0	0	0	0	0
33	MALE	28	1.17	38	26.5	0	8	1	25	0	0	1	0	0	1	0	30	1	1080	1	35	40	5	6	1	108	12	1	1	1	0	0	0	0	0	0	0	0	0	1	0	0	1	0	0	0	0	0	0
34	MALE	28	1.16	39	27.5	0	8	1	25	0	0	1	0	0	0	1	20	0		0	30	30	5	5	2	62	7	0	0	0	0	0	0	0	0	0	0	0	0	0	0	0	0	0	0	0	0	0	0
35	MALE	30	1.14	37	24.5	0	8	1	39	0	0	0	0	0	0	1	15	0		0	30	30	5	5	1	10	12	1	1	1	0	0	0	0	0	0	0	0	0	0	0	1	1	1	0	0	0	0	0
36	MALE	29	0.8	32.5	25	1	7	1	25	1	0	0	0	0	1	0	30	1	90	1	40	40	5	5	0	48	49	1	1	1	0	0	0	0	0	0	0	0	0	0	0	1	1	1	1	0	0	0	0
37	FEMALE	28	1	37.5	27	0	8	1	42	0	1	1	0	0	0	1	20	0		0	40	40	5	5	2	46	6	0	0	0	0	0	0	0	0	0	0	0	0	0	0	1	1	0	0	0	0	0	0
38	FEMALE	28	1.25	38	26.5	0	8	1	42	0	1	1	0	0	1	0	20	1	90	2	30	40	6	6	2	80	41	1	1	1	0	0	0	0	0	1	2	6	0	1	1	0	1	0	0	0	0	0	0
39	MALE	30	1.14	39	27	0	7	1	19	0	0	0	1	1	1	0	15	1	120	1	40	40	5	5	1	36	3	1	1	1	0	0	0	0	0	1	1	3	0	0	1	1	1	0	0	0	0	0	1
40	MALE	30	0.92	34.5	24.5	0	8	1	26	0	0	1	0	0	1	0	30	0		0	30	30	5	5	1	22	5	0	0	0	0	0	0	0	0	0	0	0	0	0	0	0	0	0	0	0	0	0	0
41	FEMALE	30	1.2	36	26.5	0	7	1	26	0	0	0	0	0	1	0	20	1	540	1	40	40	5	6	2	22	10	0	0	0	0	0	0	0	0	0	1	2	0	0	1	1	1	0	0	0	0	0	0
42	FEMALE	30	1.2	40	28	0	8	1	27	1	0	0	0	0	1	0	15	0		0	30	30	5	6	2	22	6	2	1	1	0	0	0	0	0	0	0	0	0	0	0	0	1	0	0	0	0	0	0
43	FEMALE	29	1.02	36	26.5	0	8	1	22	0	1	0	1	1	1	0	20	1	180	1	40	40	5	6	1	38	48	0	0	0	0	0	0	0	0	1	2	4	0	0	0	1	1	0	1	0	0	0	0
44	MALE	30	1.62	39	28	0	8	1	22	0	0	0	0	1	1	0	15	1	120	1	30	30	6	6	0	20	5	1	1	1	0	0	0	0	0	0	0	0	0	0	0	0	0	0	0	0	0	0	0
45	FEMALE	28	0.9	33.5	25.5	0	8	1	32	0	0	0	0	1	1	0	20	1	60	1	30	30	5	5	2	32	6	1	1	1	0	0	0	0	0	0	2	2	0	0	0	1	1	1	0	0	0	0	0
46	FEMALE	28	0.9	36	25.5	0	8	1	27	0	0	0	0	1	0	1	20	0		0	40	40	5	5	2	18	25	1	1	1	0	0	0	0	0	0	2	3	0	0	0	1	1	1	0	0	0	0	0
47	MALE	27	1.06	36	25.5	0	7	0	26	0	1	0	1	0	1	0	15	1	30	1	40	40	5	6	0	44	25	6	2	0	1	1	0	1	0	0	0	0	0	0	1	0	1	0	0	0	0	0	0
48	FEMALE	27	0.93	34	24	0	7	1	23	0	0	1	0	0	1	0	20	1	60	1	30	30	5	5	2	24	20	2	1	1	0	0	0	0	0	0	2	4	0	0	0	1	1	1	0	0	0	0	0
49	FEMALE	30	1.47	40	25.5	0	8	1	27	0	0	1	1	0	1	0	30	1	60	1	30	30	5	5	0	7	3	1	1	1	0	0	0	0	0	0	0	0	0	0	0	0	0	0	0	0	0	0	0
50	MALE	30	1.32	32	27	0	8	0	31	0	0	1	0	0	1	0	15	1	90	1	30	30	5	4	2	47	4	1	1	1	0	0	0	0	0	0	0	0	0	0	0	0	0	0	0	0	0	0	0
51	MALE	30	0.78	32	25	1	8	1	38	0	0	0	1	1	1	0	15	1	90	1	30	30	5	5	0	14	6	2	1	1	0	0	0	0	0	0	2	2	0	1	1	1	1	0	0	0	0	0	0
52	MALE	28	1.23	40	28	0	7	1	27	0	0	0	0	0	1	0	30	1	90	1	30	30	5	5	2	26	9	1	1	1	0	0	0	0	0	0	0	0	0	0	0	0	1	0	0	0	0	0	0
53	MALE	29	1.54	42	27	0	8	0	31	0	1	0	0	0	0	1	20	0		0	30	30	5	5	2	23	5	0	0	0	0	0	0	0	0	0	0	0	0	0	0	0	1	0	0	0	0	0	0
54	FEMALE	29	1.22	41.5	25	0	7	0	28	0	0	0	0	0	0	1	30	0		0	30	30	5	5	1	6	4	0	0	0	0	0	0	0	0	0	0	0	0	0	0	0	0	0	0	0	0	0	0
55	FEMALE	30	1.14	37.5	27	0	7	1	33	0	0	0	1	1	0	1	20	0		0	40	40	5	5	1	27	3	1	1	1	0	0	0	0	0	0	0	0	0	0	0	0	0	0	0	0	0	0	0
56	MALE	30	1.04	35	27	0	8	1	23	1	0	0	0	0	0	1	30	0		0	40	40	5	5	1	26	5	0	0	0	0	0	0	0	0	0	0	0	0	0	0	0	0	0	0	0	0	0	0
57	FEMALE	27	0.83	36	25.5	0	7	1	25	0	0	0	1	1	1	0	20	1	60	2	40	40	5	5	1	42	43	2	1	1	0	0	0	0	0	1	1	5	0	0	1	0	1	0	0	0	0	0	0
58	MALE	29	1.5	49	30	0	8	1	36	0	0	0	0	1	1	0	30	0		0	40	40	5	5	1	20	8	1	1	1	0	0	0	0	0	0	2	1	0	1	0	0	1	0	0	0	0	0	0
59	MALE	29	0.98	39	26	0	7	1	28	0	1	0	0	0	1	0	20	1	120	2	40	50	5	6	2	9	42	1	1	1	0	0	0	0	0	1	1	11	0	0	0	0	1	0	0	0	0	0	0
60	MALE	28	1.26	39	27	0	8	0	33	0	0	0	1	0	1	0	20	0		0	40	40	5	5	2	30	18	1	1	1	0	0	0	0	0	0	0	0	0	0	1	0	1	0	0	0	0	0	0
61	MALE	29	1.03	39	26	0	7	1	39	0	0	0	1	1	1	0	20	1	60	1	30	30	5	5	0	120	28	8	3	1	1	1	0	1	0	0	0	0	0	1	0	0	0	0	0	0	0	0	0
62	FEMALE	30	0.94	38	26.5	0	7	1	30	0	1	0	1	1	1	0	15	1	120	1	30	30	5	5	0	23	18	2	1	1	0	0	0	0	0	0	2	3	0	0	1	1	1	0	0	0	0	0	0
63	FEMALE	30	1.26	38	27.5	0	8	1	30	0	1	0	1	1	1	0	30	1	90	1	30	30	5	5	1	18	3	1	1	1	0	0	0	0	0	0	0	0	0	0	0	0	0	0	0	0	0	0	0
64	MALE	30	1.44	41	30	0	8	1	33	1	0	0	1	0	1	0	15	1	120	1	40	45	5	6	2	70	5	3	1	1	0	0	0	0	0	0	0	0	0	1	0	0	1	0	0	0	0	0	0
65	FEMALE	30	0.97	34	26.5	0	8	1	33	1	0	0	1	0	0	1	20	0		0	40	40	5	5	2	33	4	3	1	1	0	0	0	0	0	0	0	0	0	0	1	0	1	0	0	0	0	0	0
66	MALE	30	1.09	38	27.5	0	9	1	34	1	0	0	0	0	1	0	20	1	90	1	40	40	5	5	0	15	4	2	1	1	0	0	0	0	0	0	0	0	0	0	0	0	1	0	0	0	0	0	0
67	FEMALE	30	1.35	41	28	0	8	0	27	0	0	0	0	0	1	0	20	1	120	1	40	40	5	5	2	29	3	0	0	0	0	0	0	0	0	0	0	0	0	0	0	0	0	0	0	0	0	0	0
68	FEMALE	30	1.21	40	27	0	8	0	27	0	0	0	0	0	1	0	20	1	120	1	40	40	5	5	1	18	2	1	1	1	0	0	0	0	0	0	0	0	0	0	0	0	0	0	0	0	0	0	0
69	MALE	29	1.31	39	28	0	8	0	24	0	0	0	0	0	1	0	15	1	120	1	30	35	5	5	2	33	18	1	1	1	0	0	0	0	0	0	2	2	0	0	1	1	1	1	0	0	0	0	0
70	FEMALE	29	1.32	40	29	0	8	0	24	0	0	0	0	0	1	0	20	1	120	1	30	30	5	5	2	32	5	4	1	1	0	0	0	0	0	0	0	0	0	0	0	0	1	0	0	0	0	0	0
71	FEMALE	30	0.89	35	26.5	1	7	1	37	1	0	0	0	0	1	0	20	0		0	30	30	5	5	1	15	8	0	0	0	0	0	0	0	0	0	0	0	0	0	1	0	0	1	0	0	0	0	0
72	MALE	30	1.3	42	27	0	9	1	31	0	0	1	0	0	0	1	15	0		0	30	30	5	5	0	18	2	3	1	1	0	0	0	0	0	0	0	0	0	0	0	0	0	0	0	0	0	0	0
73	MALE	30	1.08	40	28	0	8	1	41	0	0	0	0	0	1	0	15	1	120	1	40	40	5	5	0	25	3	3	1	1	0	0	0	0	0	0	0	0	0	0	0	0	1	1	0	0	0	0	0
74	MALE	29	1.25	39	26.5	0	8	1	30	0	0	1	0	0	1	0	30	1	90	1	40	40	5	5	0	28	3	2	1	1	0	0	0	0	0	0	0	0	0	0	0	0	0	0	0	0	0	0	0
75	MALE	28	1.18	36	26.5	0	8	1	31	0	1	1	1	0	1	0	30	1	60	1	30	40	5	5	0	70	6	3	1	1	0	0	0	0	0	0	0	0	0	0	0	0	0	0	0	0	0	0	0
76	FEMALE	30	1.24	39	28.5	0	8	1	30	1	0	0	1	1	1	0	20	1	60	2	30	30	5	5	1	30	13	1	1	1	0	0	0	0	0	1	1	3	0	0	1	0	1	0	0	0	0	0	0
77	MALE	26	0.76	43	23	0	7	0	30	0	1	1	1	0	1	0	30	1	120	1	40	40	5	5	0	48	5	7	3	0	0	1	0	0	1	0	2	2	0	0	0	1	1	0	0	0	0	0	1
78	MALE	28	1.13	36.5	26.5	0	7	1	26	0	0	1	1	0	1	0	20	0		0	40	40	5	5	1	62	20	0	0	0	0	0	0	0	0	0	0	0	0	0	0	0	0	0	0	0	0	0	0
79	FEMALE	29	0.85	37	26.5	0	8	1	23	1	0	0	1	1	0	1	20	0		0	30	30	5	5	0	18	6	8	3	0	1	1	0	1	1	0	0	0	0	0	0	0	0	0	0	0	0	0	0
80	MALE	30	1.36	41	28	0	8	0	25	0	0	1	1	0	1	0	15	1	120	1	30	30	5	5	2	23	5	0	0	0	0	0	0	0	0	0	0	0	0	0	0	0	0	0	0	0	0	0	0
81	MALE	30	0.87	36	25	1	8	1	26	1	0	0	1	1	1	0	30	0		0	30	30	5	5	0	72	5	8	3	0	1	1	0	1	1	0	0	0	0	0	1	0	1	0	0	0	0	0	0
82	MALE	29	1.25	37	27	0	7	0	26	0	0	0	0	0	1	0	30	1	120	1	40	40	5	5	0	24	3	4	1	1	0	0	0	0	0	0	0	0	0	1	0	0	0	0	0	0	0	0	0
83	FEMALE	30	1.34	38	28	0	8	1	19	0	1	0	1	1	1	0	15	1	120	1	35	35	6	6	2	16	2	0	0	0	0	0	0	0	0	0	0	0	0	0	0	0	0	0	0	0	0	0	0
84	FEMALE	30	1.14	38	28	0	8	1	27	0	0	1	1	0	1	0	20	0		0	30	30	5	5	0	24	2	7	3	0	1	0	0	0	1	0	0	0	0	0	0	0	0	0	0	0	0	0	0
85	MALE	26	0.8	33.5	24.5	0	8	0	36	0	0	0	0	0	1	0	20	1	60	1	40	40	6	6	0	168	62	7	3	0	0	1	0	1	0	0	0	0	0	0	1	1	1	0	0	0	0	0	0
86	MALE	30	1.45	42	28	0	7	0	32	0	0	1	1	1	1	0	20	0		0	30	30	5	5	1	20	2	0	0	0	0	0	0	0	0	0	0	0	0	0	0	0	0	0	0	0	0	0	0
87	FEMALE	28	0.85	34	25	0	7	1	30	0	0	0	1	1	1	0	30	1	60	2	40	40	5	6	0	22	24	5	2	0	1	1	0	1	0	1	1	4	0	0	1	0	1	0	0	0	0	0	0
88	FEMALE	29	0.99	37	24.5	0	8	1	25	0	0	0	1	1	1	0	20	1	60	1	30	30	5	5	0	96	19	7	3	1	1	1	0	1	0	0	0	0	0	0	0	1	1	0	0	0	0	0	0
89	FEMALE	28	1.02	35.5	27.5	0	7	1	28	0	0	1	1	0	1	0	20	1	180	1	35	35	5	5	2	65	5	0	0	0	0	0	0	0	0	0	0	0	0	0	0	0	0	0	0	0	0	0	0
90	MALE	30	1.67	41	28	0	6	1	29	0	1	0	1	0	0	1	15	0		0	30	30	5	5	2	36	3	0	0	0	0	0	0	0	0	0	0	0	0	0	0	0	0	0	0	0	0	0	0
91	MALE	30	1.64	40	30	0	8	1	26	0	0	1	1	0	0	1	15	0		0	30	30	5	5	2	20	3	2	1	1	0	0	0	0	0	0	0	0	0	0	0	0	0	0	0	0	0	0	0
92	MALE	30	1.33	42	28	0	8	1	26	0	0	1	1	0	1	0	30	1	60	1	30	30	5	5	2	21	3	0	0	0	0	0	0	0	0	0	0	0	0	0	0	0	0	0	0	0	0	0	0
93	FEMALE	27	1.01	36	25	0	7	0	23	0	1	1	1	0	1	0	30	1	90	1	40	40	5	5	2	27	5	0	0	0	0	0	0	0	0	0	0	0	0	0	0	0	0	0	0	0	0	0	0
94	MALE	30	1.02	40	31	0	8	0	33	0	0	1	0	0	1	0	10	1	60	1	30	30	6	6	0	29	3	1	1	1	0	0	0	0	0	0	0	0	0	0	0	0	0	0	0	0	0	0	0
95	MALE	27	0.63	31.5	23	1	7	1	36	1	0	0	0	1	1	0	20	1	60	1	50	50	5	5	1	19	37	0	0	0	0	0	0	0	0	0	2	2	0	0	1	1	1	0	0	0	0	1	0
96	FEMALE	29	1.01	35	25.5	0	8	1	28	0	1	0	0	0	1	0	20	1	60	1	40	40	5	6	1	36	5	0	0	0	0	0	0	0	0	1	1	2	0	0	1	0	1	0	0	0	0	0	0
97	MALE	29	0.8	34	25.4	1	8	1	32	1	0	0	0	1	0	1	30	0		0	30	30	5	5	2	32	16	3	1	1	0	0	0	0	0	0	0	0	0	0	0	0	0	0	0	0	0	0	0
98	FEMALE	30	1.5	40	28.7	0	8	1	31	0	0	1	0	0	0	1	20	0		0	30	30	5	5	1	16	2	0	0	0	0	0	0	0	0	0	0	0	0	0	0	0	0	0	0	0	0	0	0
99	FEMALE	26	0.83	35	30	0	7	0	34	0	0	0	0	0	1	0	20	1	60	1	40	40	5	6	2	33	41	6	2	1	0	0	0	1	0	0	0	0	0	0	0	0	0	0	0	0	0	0	0
100	FEMALE	28	1.08	39.5	26	0	8	0	27	0	0	1	0	0	1	0	20	1	540	1	40	40	5	5	0	36	4	6	2	0	1	0	0	1	1	0	2	2	0	0	1	1	1	0	0	0	0	0	1
101	MALE	26	0.85	35	24	0	8	0	34	0	0	0	1	0	1	0	20	1	60	1	30	30	5	6	2	33	26	3	1	1	0	0	0	0	0	0	0	0	0	0	0	0	0	0	0	0	0	0	0
102	MALE	26	0.69	33.5	24	0	8	1	27	1	0	0	0	1	1	0	20	1	60	1	50	50	6	6	0	10	2	4	1	1	0	0	0	0	0	1	1	2	0	0	0	0	1	0	0	0	0	0	1
103	MALE	30	1.27	39	27	0	8	1	36	0	0	1	1	1	1	0	30	1	60	1	30	30	5	5	2	13	2	0	0		0	0	0	0	0	0	0	0	0	0	0	0	0	0	0	0	0	0	0
104	FEMALE	30	1.42	43	28	0	8	1	39	0	0	0	0	1	0	1	20	0		0	30	30	5	5	1	20	2	1	1	1	0	0	0	0	0	0	0	0	0	0	0	0	0	0	0	0	0	0	0
105	MALE	30	1.42	41	29	0	9	0	32	0	1	0	0	0	1	0	20	1	60	1	30	30	5	5	2	22	7	5	2	1	0	1	0	1	0	0	2	1	0	1	0	1	1	0	0	0	0	0	0
106	MALE	30	1.35	36	27	0	8	1	31	1	0	0	1	0	1	0	20	1	60	2	30	50	6	6	1	10	8	1	1	1	0	0	0	0	0	1	1	1	0	0	0	0	1	0	0	0	0	0	0
107	MALE	29	0.85	34	25.5	1	8	1	30	0	0	0	1	1	1	0	20	1	120	1	40	40	6	6	1	26	4	0	0	0	0	0	0	0	0	0	0	0	0	0	0	0	1	0	0	0	0	0	0
108	FEMALE	29	1.36	42	28	0	8	1	30	0	0	1	1	0	1	0	20	0		0	30	30	5	5	2	21	2	0	0	0	0	0	0	0	0	0	0	0	0	0	0	0	0	0	0	0	0	0	0
109	FEMALE	29	1.43	42	27	0	8	1	30	0	0	1	1	0	1	0	20	0		0	30	30	5	5	2	38	4	2	1	1	0	0	0	0	0	0	0	0	0	0	1	0	1	0	0	0	0	0	0
110	FEMALE	28	0.84	34	24	0	8	1	27	0	0	0	0	0	1	0	15	1	120	1	30	30	5	5	0	120	43	6	2	1	1	1	0	1	0	0	0	0	0	0	0	1	1	0	0	1	0	0	0
111	MALE	30	1.02	38	26	0	8	1	25	0	0	0	1	0	0	1	15	0		0	30	30	5	5	0	16	3	0	0	0	0	0	0	0	0	0	0	0	0	0	0	0	0	0	0	0	0	0	0
112	FEMALE	30	0.98	35	26.7	0	8	1	34	0	0	0	0	0	0	1	30	0		0	30	30	5	5	2	28	3	2	1	1	0	0	0	0	0	0	0	0	0	0	0	0	0	0	0	0	0	0	0
113	MALE	29	0.79	34.5	24.5	1	6	1	31	1	0	0	0	0	1	0	30	1	120	1	30	30	5	5	1	70	17	1	1	1	0	0	0	0	0	1	1	14	0	0	1	1	1	0	0	0	0	0	1
114	FEMALE	30	1.21	37	27	0	7	1	29	0	0	1	0	0	1	0	20	1	60	1	50	50	6	6	2	15	4	2	1	1	0	0	0	0	0	0	0	0	0	0	0	0	0	0	0	0	0	0	0
115	MALE	30	1.02	40.5	26.5	0	8	1	32	0	0	0	0	1	1	0	20	0		0	30	30	5	5	2	20	5	0	0	0	0	0	0	0	0	0	0	0	0	0	0	0	0	0	0	0	0	0	0
116	MALE	27	0.94	35	24	0	8	1	37	0	1	1	0	0	1	0	25	1	60	1	40	40	6	6	2	49	30	6	2	0	1	1	0	1	0	0	0	0	0	1	0	0	0	0	0	0	0	0	0
117	FEMALE	26	0.89	34	24.7	0	7	1	46	0	1	1	1	0	1	0	20	1	30	2	50	60	5	6	1	10	4	0	0	0	0	0	0	0	0	1	1	4	0	0	0	0	1	0	0	0	0	0	0
118	MALE	27	0.7	34	25	1	6	1	33	1	0	0	0	1	1	0	20	1	30	2	60	70	6	6	0	4	4	2	1	1	0	0	0	0	0	1	1	4	0	0	0	1	1	0	0	0	0	0	1
119	FEMALE	29	1.2	37	27	0	7	0	32	0	0	1	0	0	1	0	30	1	90	1	30	30	5	5	1	26	6	0	0	0	0	0	0	0	0	0	0	0	0	0	0	0	0	0	0	0	0	0	0
120	MALE	29	1.2	36	27	0	7	0	32	0	0	1	0	0	1	0	20	1	60	1	40	45	5	5	0	3	6	3	1	1	0	0	0	0	0	1	1	1	0	0	0	0	1	0	0	0	0	0	0
121	MALE	30	1.05	37	26.5	0	7	1	29	0	0	1	0	0	1	0	15	0		0	30	30	5	5	0	12	3	4	1	1	0	0	0	0	0	0	0	0	0	0	0	0	0	0	0	0	0	0	0
122	MALE	25	0.8	36	25	0	7	1	25	0	1	0	1	0	1	0	20	1	60	1	50	50	6	6	0	2	5	2	1	1	0	0	0	0	0	1	1	5	0	0	1	0	1	0	0	0	0	0	1
123	FEMALE	30	1.45	38	26	0	8	0	28	0	0	0	1	0	0	1	20	0		0	30	30	5	5	0	4	2	1	1	1	0	0	0	0	0	0	0	0	0	0	0	0	0	0	0	0	0	0	0
124	MALE	30	1.17	37	28.5	0	8	1	28	0	0	0	0	0	1	0	20	1	60	1	30	30	5	5	2	17	6	2	1	1	0	0	0	0	0	0	0	0	0	0	1	0	1	0	0	0	0	0	0
125	MALE	30	1.27	37	27	0	8	1	27	0	0	1	0	0	1	0	15	1	180	1	30	30	5	6	1	16	3	0	0	0	0	0	0	0	0	0	0	0	0	0	0	0	0	0	0	0	0	0	0
126	FEMALE	26	0.65	32	22	1	8	1	35	0	1	0	0	1	1	0	20	1	30	2	50	50	5	6	0	1	14	1	1	1	0	0	0	0	0	1	1	13	0	0	1	0		0	0	0	0	0	1
127	FEMALE	29	0.84	37	24.5	0	8	0	25	0	0	1	0	0	0	1	15	0		0	35	35	5	6	2	56	6	1	1	1	0	0	0	0	0	0	0	0	0	0	1	1	1	0	0	0	0	0	0
128	FEMALE	29	1.14	37	26	0	8	1	27	0	0	0	0	1	1	0	20	1	240	1	35	35	5	5	0	52	18	6	2	0	1	1	0	0	1	0	0	0	0	0	0	0	0	0	0	0	0	0	0
129	FEMALE	30	0.97	37.5	26.5	0	7	1	48	1	2	0	0	1	1	0	20	1	60	1	40	40	6	7	1	4	22	0	0	0	0	0	0	0	0	1	1	14	0	0	1	1	1	0	0	0	1	0	1
130	MALE	30	1.7	44	28	0	8	0	29	0	0	1	1	0	1	0	20	0		0	30	30	6	6	0	25	3	3	1	1	0	0	0	0	0	0	0	0	0	0	0	0	0	0	0	0	0	0	0
131	MALE	30	1.25	39	27	0	8	1	31	1	0	0	0	0	0	1	20	0		0	30	30	5	5	1	8	5	0	0	0	0	0	0	0	0	0	0	0	0	0	0	0	0	0	0	0	0	0	0
132	MALE	26	1.14	35	24	0	7	1	27	0	0	1	0	0	1	0	15	1	30	2	50	50	6	6	2	84	37	0	0	0	0	0	0	0	0	0	0	0	0	0	1	0	1	0	0	0	0	0	0
133	MALE	29	1.16	38	27	0	8	1	26	0	0	0	0	1	1	0	20	1	30	1	30	30	5	5	0	11	2	2	1	1	0	0	0	0	0	0	0	0	0	0	0	0	0	0	0	0	0	0	0
134	FEMALE	29	0.84	36.5	26	1	8	1	22	0	0	0	0	1	1	0	20	0		0	30	30	5	5	1	24	22	0	0	0	0	0	0	0	0	0	0	0	0	0	0	0	0	0	0	0	0	0	0
135	MALE	29	1	35	27	0	7	1	31	0	0	0	0	1	1	0	15	1	60	1	30	30	5	5	1	36	4	0	0	0	0	0	0	0	0	0	0	0	0	0	1	0	1	1	0	0	0	0	0
136	FEMALE	30	1.2	38	27	0	8	1	19	0	0	1	0	1	0	1	15	0		0	30	30	5	5	1	8	5	2	1	1	0	0	0	0	0	0	0	0	0	0	0	0	0	0	0	0	0	0	0
137	MALE	30	1.12	39	27.5	0	8	1	29	1	0	0	0	0	0	1	15	0		0	30	30	5	5	0	18	2	5	2	1	1	0	0	0	1	0	0	0	0	0	0	1	1	1	0	0	0	0	0
138	FEMALE	29	1.12	38	25	0	8	1	26	0	1	0	0	0	1	0	20	1	45	1	40	40	6	6	0	9	9	5	2	0	1	0	0	0	0	0	0	0	0	0	0	1	1	0	0	0	0	0	0
139	MALE	30	0.89	33	29	1	8	1	29	1	0	0	0	0	1	0	20	1	120	1	30	30	6	6	2	17	4	0	0	0	0	0	0	0	0	0	0	0	0	0	0	1	0	0	0	0	0	0	0
140	MALE	29	1.4	38	28	0	8	1	26	0	0	0	0	0	1	0	20	1	90	1	30	30	5	7	1	76	8	1	1	1	0	0	0	0	0	0	0	0	0	1	1	0	1	0	0	0	0	0	0
141	MALE	29	1.06	38	27	0	8	1	30	1	0	0	0	0	0	1	15	0		0	50	50	5	5	2	24	40	0	0	0	0	0	0	0	0	0	0	0	0	1	0	0	0	0	0	0	0	0	0
142	MALE	30	0.91	36	24	1	7	1	27	0	0	0	0	0	1	0	20	0		0	35	35	6	5	1	7	5	0	0	0	0	0	0	0	0	0	0	0	0	0	0	0	0	0	0	0	0	0	0
143	mALE	26	1.02	37	25	0	7	1	32	0	0	1	0	0	1	0	20	1	30	3	40	40	6	6	1	1	48	0	0	0	0	0	0	0	0	1	1	3	0	1	1	0	1	0	0	0	0	0	0
144	MALE	27	1.01	37	26	0	6	0	30	0	0	0	1	0	1	0	20	1	30	1	50	50	6	6	0	2	69	1	1	1	0	0	0	0	0	1	1	5	0	0	1	0	1	0	1	0	1	0	0
145	MALE	29	0.78	34	25	1	8	1	33	0	0	0	0	1	1	0	20	1	30	1	40	40	6	6	2	17	30	3	1	1	0	0	0	0	0	0	0	0	0	0	1	0	1	1	0	0	0	0	0
146	MALE	30	1.28	38	26.5	0	7	1	22	0	1	0	0	0	1	0	15	0		0	30	35	5	5	2	96	6	3	1	1	0	0	0	0	0	0	0	0	0	0	0	1	1	1	0	0	0	0	0
147	MALE	30	0.89	36	26.2	1	8	1	22	0	0	0	0	0	0	1	15	0		0	30	30	5	5	0	8	2	0	0	0	0	0	0	0	0	0	2	1	0	0	1	1	1	0	0	0	0	0	0
148	MALE	27	0.9	37	26	0	8	1	21	0	0	0	0	0	1	0	15	1	60	1	30	30	5	5	0	14	34	5	2	0	1	0	0	1	1	0	0	0	0	0	0	1	1	0	0	0	0	0	0
149	MALE	29	0.88	36	26	0	8	1	26	0	0	0	0	1	1	0	20	1	90	1	30	30	6	6	2	80	9	4	1	1	0	0	0	0	0	1	2	3	0	0	0	1	1	0	0	0	0	0	0
150	MALE	30	1.02	39	25.5	0	8	1	29	1	0	0	0	0	1	0	15	1	60	1	30	30	5	5	1	30	14	0	0	0	0	0	0	0	0	0	0	0	0	0	0	0	0	0	0	0	0	0	0
151	MALE	29	1.08	36	25.5	0	8	1	26	0	0	0	0	1	1	0	20	1	90	1	40	40	7	7	0	5	10	1	1	1	0	0	0	0	0	1	1	1	0	0	0	0	0	0	0	0	0	0	0
152	MALE	30	1.24	39	28	0	8	1	37	0	0	1	0	1	1	0	30	1	150	1	40	40	6	6	1	12	6	0	0	0	0	0	0	0	0	0	0	0	0	0	0	0	0	0	0	0	0	0	0
153	MALE	30	1.4	38	28	0	8	0	27	0	2	0	1	0	1	0	20	1	90	1	30	30	5	6	1	9	10	0	0	0	0	0	0	0	0	0	0	0	0	0	0	0	1	0	0	0	0	0	0
154	FEMALE	30	1.32	39	26	0	8	0	23	0	0	1	0	0	0	1	20	0		0	40	40	5	5	1	5	3	0	0	0	0	0	0	0	0	0	0	0	0	0	0	0	1	0	0	0	0	0	0
155	MALE	29	1.05	39	27	0	8	1	38	0	0	0	0	1	1	0	30	1	180	1	40	40	5	5	0	92	10	3	1	1	0	0	0	0	0	0	0	0	0	0	1	0	1	0	0	0	0	0	0
156	FEMALE	30	1.02	35	26	0	8	1	26	1	0	0	0	0	0	1	15	0		0	30	30	5	5	0	36	12	3	1	1	0	0	0	0	0	0	2	4	0	0	0	1	1	0	0	0	0	0	1
157	FEMALE	30	0.95	35	26	0	8	1	31	1	1	0	0	1	1	0	15	1	30	1	30	30	6	6	0	24	15	2	1	1	0	0	0	0	0	0	2	2	0	0	0	1	1	0	0	0	0	0	0
158	MALE	29	1	36	27	0	7	1	22	1	0	0	0	0	1	0	20	1	45	1	40	40	6	6	0	48	4	8	3	0	1	0	0	1	1	0	0	0	0	0	0	0	0	0	0	0	0	0	0
159	MALE	29	0.76	34	24.5	1	8	1	24	1	0	0	0	1	1	0	20	1	60	1	30	30	5	5	2	48	16	1	1	1	0	0	0	0	0	0	0	0	0	0	0	1	1	1	0	0	0	0	0
160	MALE	29	1.3	39	26.5	0	8	1	26	0	1	0	0	0	0	1	20	0		0	30	30	6	6	1	10	3	0	0	0	0	0	0	0	0	0	0	0	0	0	0	0	0	0	0	0	0	0	0
161	MALE	30	1.39	39	28	0	8	1	42	0	0	0	0	1	0	1	20	0		0	30	30	5	5	1	9	2	0	0	0	0	0	0	0	0	0	0	0	0	0	0	0	0	0	0	0	0	0	0
162	MALE	30	1.16	38	27	0	7	1	42	0	0	0	0	1	0	1	20	0		0	30	30	5	5	1	8	2	0	0	0	0	0	0	0	0	0	0	0	0	0	0	0	0	0	0	0	0	0	0
163	FEMALE	30	1.16	40	28	0	8	1	33	0	0	0	0	1	1	0	15	1	60	1	30	30	6	6	0	49	6	5	2	0	1	1	0	0	0	0	0	0	0	0	1	0	1	0	0	0	0	0	0
164	MALE	26	0.99	35	26.5	0	7	0	28	0	0	1	0	0	1	0	20	1	45	1	30	30	6	6	0	36	32	5	2	0	1	1	0	0	0	0	0	0	0	0	0	1	1	0	0	0	0	0	0
165	MALE	26	0.94	34	27	0	7	0	28	0	0	1	0	0	1	0	30	1	60	1	40	40	6	6	1	56	46	0	0	0	0	0	0	0	0	0	0	0	0	0	0	1	0	0	0	0	0	0	0
166	MALE	30	1.46	41	28	0	8	0	29	0	1	0	1	0	1	0	20	1	120	1	40	40	5	6	2	48	4	0	0	0	0	0	0	0	0	0	0	0	0	0	0	0	0	0	0	0	0	0	0
167	MALE	28	1.14	37	26.5	0	7	0	29	0	1	0	1	0	1	0	20	1	60	1	30	30	6	6	1	20	3	0	0	0	0	0	0	0	0	0	0	0	0	0	0	0	0	0	0	0	0	0	0
168	FEMALE	30	1.36	39	27.5	0	8	1	34	0	0	1	0	0	0	1	20	0		0	30	30	5	5	0	10	4	1	1	1	0	0	0	0	0	0	0	0	0	0	1	0	1	0	0	0	0	0	0
169	MALE	30	1.02	35.5	26.5	0	8	1	27	0	1	0	0	1	1	0	20	1	180	1	30	30	6	6	2	24	8	0	0	0	0	0	0	0	0	0	0	0	0	0	0	1	1	0	0	0	0	1	0
170	MALE	30	1.08	36.5	27	0	8	1	31	0	1	0	0	1	1	0	15	1	30	1	30	30	5	6	0	24	5	4	1	1	0	0	0	0	0	0	2	3	0	0	0	1	1	0	0	0	1	0	1
171	MALE	30	1.23	40	26	0	8	1	36	0	0	1	0	0	0	1	30	0		0	30	30	5	5	1	9	3	0	0	0	0	0	0	0	0	0	0	0	0	0	0	0	0	0	0	0	0	0	0
172	FEMALE	30	1.6	38	29	0	8	1	33	0	1	0	1	0	1	0	15	1	60	1	40	40	7	7	2	36	4	0	0	0	0	0	0	0	0	0	0	0	0	0	0	0	0	0	0	0	0	0	0
173	MALE	26	0.9	34	26.5	0	7	0	28	0	2	0	1	0	0	1	20	0		0	30	30	5	5	2	78	6	1	1	1	0	0	0	0	0	0	0	0	0	0	1	0	1	0	0	0	0	0	0
174	MALE	30	1.08	35	25	0	7	1	28	1	1	0	0	1	0	1	20	0		0	30	30	6	6	0	25	7	3	1	1	0	0	0	0	0	0	0	0	0	0	0	0	0	1	0	0	0	0	0
175	FEMALE	30	1.26	40	28	0	8	1	30	0	0	0	1	0	0	1	20	0		0	30	30	5	5	0	8	2	0	0	0	0	0	0	0	0	0	0	0	0	0	0	0	0	0	0	0	0	0	0
[truncated: 2 more columns]
